# Supplementary material for: Tardigrade distribution in soils of high Arctic habitats
Source: Ecol Evol. 2024 Jul 3;14(7):e11386. doi: 10.1002/ece3.11386 (PMC11222015; doi:10.1002/ece3.11386)
Supplement: Supplementary file 2 — Supplementary material S2. [file ECE3-14-e11386-s001.xlsx]

## Sheet: List1
Supplementary Material 2
Data used for the analyses
SAMPLE IDENTITY				ABUNDANCE		SPECIES COMPOSITION (abundance of individual species in 100g of dry samples)																				PHYSICO-CHEMICAL SOIL PROPERTIES
Habitat	Locality	Replicate		Tardigrade abundance/1g dry soil		not identified	Adropion scoticum	Diphascon nobilei	Adropion belgicae	Diphascon pingue	Platicrista angustata	Guidettion cf. modestum	Paramacrobiotus richtersi group	Mesobiotus sp.	Diaphorobiotus islandicus	Hypsibius exemplaris	Hypsibius microps	Ramazzotius sp.	Ursulinius elegans	Fractonotus sp.	Bertolanius nebulosus	Hypsibius cf.convergens	Milnesium sp.	Isohypsibius coulsoni		Stoninness (%)	Bulk Density (g cm-3)	Water Holding Capacity (%)	Soil Water Content (%)	Total Carbon (mg g-1)	Total Nitrogen (mg g-1)	Texture 2000-630 µm	Texture 630-200 µm	Texture 200-63 µm	Texture 63-20 µm	Texture 20-6,3 µm	Texture 6,3-2 µm	Texture < 2 µm
Glacier forefield	F01	1		0		0	0	0	0	0	0	0	0	0	0	0	0	0	0	0	0	0	0	0		47.8042	0.937489	13.8578	8.69	3.28715	0.373505	17.2447	10.3849	13.1031	23.0923	18.8068	7.09111	10.277
		2		0		0	0	0	0	0	0	0	0	0	0	0	0	0	0	0	0	0	0	0		48.9288	0.886954	14.7579	12.55	4.02019	0.511959
		3		0.0352466		0	0	0	0	0	0	0	0	0	0	0	3.52466	0	0	0	0	0	0	0		59.7917	0.742447	11.3999	9.08	3.58018	0.44772
		4		0		0	0	0	0	0	0	0	0	0	0	0	0	0	0	0	0	0	0	0		56.5022	0.750293	16.5865	12.49	3.14971	0.418365
		5		0		0	0	0	0	0	0	0	0	0	0	0	0	0	0	0	0	0	0	0		42.3624	0.956035	13.7035	18.77	2.78495	0.378391
	F02	1		0		0	0	0	0	0	0	0	0	0	0	0	0	0	0	0	0	0	0	0		8.60785	1.3187	25.927	10.93	1.9296	0.169848	8.21939	8.80102	22.3214	32.699	17.2959	4.59184	6.07143
		2		0		0	0	0	0	0	0	0	0	0	0	0	0	0	0	0	0	0	0	0		29.4682	0.917901	24.4045	7.9	1.06516	0.0955957
		3		0		0	0	0	0	0	0	0	0	0	0	0	0	0	0	0	0	0	0	0		22.5932	1.12217	25.6812	12.3	0.563058	0.12873
		4		0		0	0	0	0	0	0	0	0	0	0	0	0	0	0	0	0	0	0	0		3.46842	1.28773	31.7841	8.63	1.56127	0.139686
		5		0		0	0	0	0	0	0	0	0	0	0	0	0	0	0	0	0	0	0	0		39.0487	1.0163	17.9681	9.58	1.31501	0.0846254
	F03	1		0		0	0	0	0	0	0	0	0	0	0	0	0	0	0	0	0	0	0	0		13.3094	1.25043	22.9201	8.88	6.09957	0.293055	7.945	15.505	36.3	15.15	8.25	3.15	14.2
		2		0		0	0	0	0	0	0	0	0	0	0	0	0	0	0	0	0	0	0	0		17.0515	1.15398	25.2875	7.44	6.39831	0.323186
		3		0		0	0	0	0	0	0	0	0	0	0	0	0	0	0	0	0	0	0	0		21.1009	1.15887	23.5703	8.49	6.7607	0.275337
		4		0.0182669		0	0	0	0	0	0	0	0	0	0	0	0	0	1.82669	0	0	0	0	0		23.9766	0.917602	25.1036	9.93	5.11891	0.315326
		5		0		0	0	0	0	0	0	0	0	0	0	0	0	0	0	0	0	0	0	0		50.1089	0.776804	18.6256	0	6.95638	0.437886
	F04	1		0		0	0	0	0	0	0	0	0	0	0	0	0	0	0	0	0	0	0	0		38.3971	0.657919	28.1835	7.61	1.91712	0.133107	11.8792	16.1128	22.11	14.9406	7.8497	4.55283	22.5548
		2		0		0	0	0	0	0	0	0	0	0	0	0	0	0	0	0	0	0	0	0		32.5243	0.849654	28.9708	9.21	1.77766	0.158476
		3		0		0	0	0	0	0	0	0	0	0	0	0	0	0	0	0	0	0	0	0		28.5215	1.03422	21.6394	9.06	1.77128	0.150959
		4		0		0	0	0	0	0	0	0	0	0	0	0	0	0	0	0	0	0	0	0		27.1122	1.07393	20.1303	5.61	1.62739	0.178633
		5		0		0	0	0	0	0	0	0	0	0	0	0	0	0	0	0	0	0	0	0		18.6893	1.20616	24.9831	7.81	1.87377	0.159385
Soil crust	C11	1		0		0	0	0	0	0	0	0	0	0	0	0	0	0	0	0	0	0	0	0		31.9274	0.728581	34.2614	18.92	30.6743	1.97682	1.23318	6.0111	28.3579	37.7055	13.9334	1.12108	11.6378
		2		0		0	0	0	0	0	0	0	0	0	0	0	0	0	0	0	0	0	0	0		26.2397	0.786949	22.1295	18.12	28.9722	2.0592
		3		0.0311497		0	0	0	0	0	0	0	0	0	0	0	0	0	3.11497	0	0	0	0	0		3.50404	1.18758	27.8134	21.76	47.0213	3.39732
		4		0		0	0	0	0	0	0	0	0	0	0	0	0	0	0	0	0	0	0	0		11.0132	1.05948	22.8792	18.62	28.6337	2.04345
		5		0		0	0	0	0	0	0	0	0	0	0	0	0	0	0	0	0	0	0	0		25.4658	0.802509	41.8222	29.49	33.0125	2.55294
	C12	1		0		0	0	0	0	0	0	0	0	0	0	0	0	0	0	0	0	0	0	0		24.5078	1.05191	28.1039	19.41	34.4687	2.98775	8.905	8.815	21.415	21.75	15.2796	1.51117	15.0557
		2		0		0	0	0	0	0	0	0	0	0	0	0	0	0	0	0	0	0	0	0		21.0317	0.815031	50.7606	30.59	42.0162	3.63508
		3		0		0	0	0	0	0	0	0	0	0	0	0	0	0	0	0	0	0	0	0		28.2041	1.04169	26.9557	20.89	29.0135	2.66002
		4		0.0331189		0	0	0	0	0	0	0	0	0	0	3.31189	0	0	0	0	0	0	0	0		11.9439	0.953383	41.221	25.79	36.8978	3.26959
		5		0.0398141		3.98141	0	0	0	0	0	0	0	0	0	0	0	0	0	0	0	0	0	0		24.0604	1.28862	19.8656	16.49	34.6051	2.93946
	C13	1		0.048737		0	0	0	0	0	0	0	0	0	0	0	0	4.8737	0	0	0	0	0	0		14.9225	1.29599	24.204	17.75	12.7879	1.23923	6.19	8.155	24.46	15.905	12.6856	10.9839	19.9051
		2		0.0212961		0	0	0	0	0	0	0	0	0	0	0	0	0	0	0	0	2.12961	0	0		24.4094	0.808214	47.1193	28.86	24.4934	2.39197
		3		0.0248098		0	0	0	0	0	0	0	0	0	0	2.48098	0	0	0	0	0	0	0	0		32.766	1.05894	22.1587	17.54	11.5422	1.11022
		4		0.0284768		2.84768	0	0	0	0	0	0	0	0	0	0	0	0	0	0	0	0	0	0		36.6472	1.04646	21.8065	17.7	15.1906	1.57012
		5		0		0	0	0	0	0	0	0	0	0	0	0	0	0	0	0	0	0	0	0		36.0161	0.886049	26.1554	17.91	14.516	1.48862
	C14	1		0		0	0	0	0	0	0	0	0	0	0	0	0	0	0	0	0	0	0	0		22.3942	0.973876	33.5565	18.51	25.7302	2.19926	3.62963	15.1327	44.7637	16.1176	5.17793	4.56876	10.6097
		2		0		0	0	0	0	0	0	0	0	0	0	0	0	0	0	0	0	0	0	0		1.10701	1.20214	40.9181	22.18	22.3739	2.03204
		3		0		0	0	0	0	0	0	0	0	0	0	0	0	0	0	0	0	0	0	0		0	1.3646	42.4593	26.12	24.7486	2.12676
		4		0.0331675		0	3.31675	0	0	0	0	0	0	0	0	0	0	0	0	0	0	0	0	0		0.675676	1.19666	45.6673	29.05	21.8345	1.75542
		5		0.0322061		0	0	0	0	0	0	0	0	0	0	0	0	0	3.22061	0	0	0	0	0		0.865589	1.45014	34.2631	24.13	16.7327	1.27095
Dry tundra	D21	1		0.498593		0	0	21.3683	0	0	0	0	0	0	28.491	0	0	0	0	0	0	0	0	0		0	0.5833	94.754	35.97	37.7677	2.02655	0.995245	9.81422	23.4048	44.1115	13.2699	0.829371	7.57492
		2		0.0558903		0	0	0	0	5.58903	0	0	0	0	0	0	0	0	0	0	0	0	0	0		0	0.7901	74.6614	34.21	38.1518	2.15662
		3		0		0	0	0	0	0	0	0	0	0	0	0	0	0	0	0	0	0	0	0		0	0.8553	71.4018	34.91	47.0425	3.12081
		4		0.168904		0	0	0	0	5.63012	0	0	0	0	0	0	11.2602	0	0	0	0	0	0	0		0	0.904	68.6947	36.65	48.9205	3.15861
		5		0.114711		0	0	0	0	0	0	0	0	0	0	0	5.73556	0	0	5.73556	0	0	0	0		0	0.9915	56.9339	32.27	47.4541	2.17519
	D22	1		0.168493		0	0	0	0	0	0	0	0	0	0	0	0	0	0	0	0	0	16.8493	0		3.1746	0.913063	47.508	26.39	106.967	9.27301	1.775	4.385	16.565	20.44	13.2143	11.7661	22.9289
		2		0.125646		0	0	0	6.28231	0	0	6.28231	0	0	0	0	0	0	0	0	0	0	0	0		28.2776	0.63417	37.7516	20.91	103.523	8.83371
		3		0.380865		0	0	0	19.0433	0	0	0	0	0	12.6955	0	0	0	0	0	0	0	6.34776	0		33.9169	0.651513	46.3637	27.13	117.666	10.292
		4		0.363812		0	0	0	9.09529	0	0	0	0	0	9.09529	0	18.1906	0	0	0	0	0	0	0		7.35294	0.327044	140.227	50.49	91.2988	7.81699
		5		0.153626		0	0	0	0	0	0	7.68132	0	0	0	0	0	0	0	0	0	0	0	7.68132		10.675	0.538094	107.669	46.02	115.381	10.1493
	D23	1		0		0	0	0	0	0	0	0	0	0	0	0	0	0	0	0	0	0	0	0		0	1.0014	56.7805	28.62	33.7058	2.16291	2.1933	12.1351	42.6253	25.6549	5.15093	1.66159	10.5788
		2		0		0	0	0	0	0	0	0	0	0	0	0	0	0	0	0	0	0	0	0		0.742942	0.856985	70.9521	35.33	46.8963	3.03411
		3		0.119419		5.97093	0	0	0	0	0	0	0	0	0	0	0	0	0	0	0	0	0	0		0.430416	0.812488	73.4069	31.02	31.0686	2.21816
		4		1.08781		0	0	0	0	0	0	0	0	0	74.7872	0	0	33.9942	0	0	0	0	0	0		0	0.6824	96.5123	40.25	51.8747	2.88209
		5		0.633179		7.03532	7.03532	7.03532	0	0	0	7.03532	0	0	14.0706	0	21.106	0	0	0	0	0	0	0		0	0.7904	79.7824	38.06	38.4477	2.47296
	D24	1		0.186538		9.32688	0	0	0	0	0	0	0	0	4.66344	0	0	0	4.66344	0	0	0	0	0		0	0.9405	57.0441	13.72	40.8589	2.47835	1.34417	15.2853	52.4174	16.1832	4.46286	0.79694	9.51015
		2		0.197863		0	0	0	0	0	0	14.8397	0	0	0	0	0	4.94658	0	0	0	0	0	0		0	0.8853	63.1086	27.14	37.1537	2.1574
		3		0.391531		4.89414	0	0	0	24.4707	0	4.89414	0	0	0	4.89414	0	0	0	0	0	0	0	0		0	1.0399	52.13	0	30.8105	1.91071
		4		0		0	0	0	0	0	0	0	0	0	0	0	0	0	0	0	0	0	0	0		0.0661813	1.12625	48.5359	21.79	24.069	1.57549
		5		0.129443		0	0	0	0	12.9443	0	0	0	0	0	0	0	0	0	0	0	0	0	0		0	0.9804	59.4247	33.31	23.4049	1.68228
Wet tundra	W31	1		0.0431181		0	0	0	0	0	0	0	0	0	0	0	0	0	0	0	0	0	0	0		0	0.9252	63.6403	34.71	23.4697	1.28833	0.455975	5.05765	28.653	43.7159	8.1761	2.67296	11.2683
		2		0.255096		0	8.50318	0	0	17.0064	0	0	0	0	0	0	0	0	0	0	0	0	0	0		0.08285	0.951411	61.4157	32.8	24.7531	1.37031
		3		0.0395343		0	0	0	0	0	0	0	0	0	0	0	0	3.95343	0	0	0	0	0	0		0	1.2315	43.646	29.22	37.4167	2.1533
		4		0.0416093		0	0	0	0	0	0	0	0	0	0	4.16093	0	0	0	0	0	0	0	0		0.147929	0.927126	63.9203	34.24	28.6475	1.59178
		5		0.069185		0	0	0	0	0	0	0	0	0	0	3.45925	0	0	0	0	3.45925	0	0	0		0	1.1211	48.7824	30.88	25.209	1.41834
	W32	1		0.404416		0	0	0	0	40.4416	0	0	0	0	0	0	0	0	0	0	0	0	0	0		0	0.3822	206.122	64.28	35.3615	1.98064	3.25851	4.27227	16.1206	23.4884	4.61622	23.8957	24.3483
		2		0.122657		0	0	0	0	0	0	0	12.2657	0	0	0	0	0	0	0	0	0	0	0		36.215	0.41792	67.2772	33.21	115.095	9.64947
		3		0		0	0	0	0	0	0	0	0	0	0	0	0	0	0	0	0	0	0	0		0	0.2056	387.84	75.02	162.907	12.9182
		4		0		0	0	0	0	0	0	0	0	0	0	0	0	0	0	0	0	0	0	0		0	0.238	317.647	73.82	190.645	14.0923
		5		0.454243		0	0	0	0	0	0	0	30.2828	0	0	15.1414	0	0	0	0	0	0	0	0		0	0.2403	326.966	72.57	178.984	12.9717
	W33	1		0.130989		0	0	0	0	0	0	0	13.0989	0	0	0	0	0	0	0	0	0	0	0		0	0.6142	109.378	51.98	25.0323	2.94021	1.05088	9.36394	46.3164	25.7356	5.80752	2.15708	9.56858
		2		0.23149		4.6298	0	0	0	0	0	0	0	0	0	0	0	0	0	0	0	0	0	0		0.586166	0.711902	91.733	95.08	38.5886	2.65064
		3		0		0	0	0	0	0	0	0	0	0	0	0	0	0	0	0	0	0	0	0		0.675024	0.498711	125.453	63.35	34.6671	1.94715
		4		0.24996		0	0	0	0	0	0	0	0	4.9992	0	4.9992	0	14.9976	0	0	0	0	0	0		1.0379	0.727767	98.3954	52.83	43.333	2.51472
		5		0.0501253		0	0	0	0	0	0	0	0	0	5.01253	0	0	0	0	0	0	0	0	0		0.414485	0.756949	93.6587	45.28	31.7889	2.18611
	W34	1		0.200288		6.67628	0	0	0	6.67628	0	0	0	0	0	0	0	0	0	0	0	0	0	0		0	0.7336	86.7503	42.55	28.3274	1.88658	1.54281	15.3548	49.1658	17.8286	3.6086	3.6086	8.89075
		2		0.208744		0	0	0	0	0	8.34975	0	0	0	8.34975	4.17488	0	0	0	0	0	0	0	0		0	0.757	77.675	41.18	29.7404	1.68531
		3		0		0	0	0	0	0	0	0	0	0	0	0	0	0	0	0	0	0	0	0		0.0860733	0.806205	80.5676	43.93	32.496	2.13226
		4		0.0409917		0	0	0	0	0	4.09917	0	0	0	0	0	0	0	0	0	0	0	0	0		0.0461965	0.84341	71.1306	40.03	27.7482	1.7145
		5		0.644816		0	0	4.96012	0	0	0	0	54.5613	0	0	4.96012	0	0	0	0	0	0	0	0		0	0.9852	58.851	31.82	26.5661	1.97871
Birdcliff fell field	B51	1		0.0436005		0	0	0	0	1.45335	0	0	0	0	0	0	0	1.45335	1.45335	0	0	0	0	0		61.9519	0.506344	22.9336	5.55	10.659	0.771049	34.1164	20.9397	18.3399	6.76586	4.22866	2.34926	13.2602
		2		0.0183127		1.83127	0	0	0	0	0	0	0	0	0	0	0	0	0	0	0	0	0	0		57.7277	0.464911	26.9322	5.68	14.4143	0.98225
		3		0		0	0	0	0	0	0	0	0	0	0	0	0	0	0	0	0	0	0	0		71.8467	0.246933	42.7431	10.68	43.0621	3.33131
		4		0		0	0	0	0	0	0	0	0	0	0	0	0	0	0	0	0	0	0	0		73.5889	0.18905	58.005	16.38	78.8694	6.30173
		5		0		0	0	0	0	0	0	0	0	0	0	0	0	0	0	0	0	0	0	0		82.4967	0.174805	54.8012	18.87	80.4639	6.68813
	B52	1		0.053129		0	0	0	0	0	0	0	0	5.3129	0	0	0	0	0	0	0	0	0	0		63.5846	0.242162	69.0226	14.41	83.34	6.60164	32.0793	15.9268	9.54979	6.2014	8.46501	4.32656	23.4512
		2		0.0542546		5.42546	0	0	0	0	0	0	0	0	0	0	0	0	0	0	0	0	0	0		86.4134	0.0914652	63.3987	18.89	106.052	8.27795
		3		0		0	0	0	0	0	0	0	0	0	0	0	0	0	0	0	0	0	0	0		57.5552	0.323387	66.1635	21.78	144.143	10.678
		4		0.0437		4.37	0	0	0	0	0	0	0	0	0	0	0	0	0	0	0	0	0	0		76.1604	0.195008	51.1002	12.14	87.79	7.30262
		5		0.0883041		8.83041	0	0	0	0	0	0	0	0	0	0	0	0	0	0	0	0	0	0		74.2483	0.290479	22.695	0.53	127.048	9.86117
	B53	1		0		0	0	0	0	0	0	0	0	0	0	0	0	0	0	0	0	0	0	0		63.8132	0.211693	64.9573	13.72	57.8772	5.0277	30.2143	8.95304	8.26209	10.9966	11.2425	7.72924	22.6022
		2		0		0	0	0	0	0	0	0	0	0	0	0	0	0	0	0	0	0	0	0		85.7143	0.0681429	60.7966	19.83	38.1847	3.04337
		3		2.10002		0	0	126.001	0	0	0	0	0	0	63.0007	0	0	0	21.0002	0	0	0	0	0		62.3902	0.287226	45.476	18.06	78.3543	6.5516
		4		0.0716414		7.16414	0	0	0	0	0	0	0	0	0	0	0	0	0	0	0	0	0	0		79.9095	0.198554	42.8716	18.46	61.7514	6.2485
		5		0		0	0	0	0	0	0	0	0	0	0	0	0	0	0	0	0	0	0	0		86.1595	0.112703	52.1552	22.96	55.782	4.19587
	B54	1		0		0	0	0	0	0	0	0	0	0	0	0	0	0	0	0	0	0	0	0		34.2736	0.453249	79.8144	36.38	107.286	8.32095	15.4673	5.01235	13.4882	18.3715	13.3376	6.02343	19.9347
		2		0.140497		0	0	0	0	0	0	0	0	0	0	0	0	14.0497	0	0	0	0	0	0		62.5234	0.115316	201.267	54.62	136.184	7.10229
		3		0		0	0	0	0	0	0	0	0	0	0	0	0	0	0	0	0	0	0	0		77.191	0.179576	51.5305	16.69	76.6377	3.89147
		4		0		0	0	0	0	0	0	0	0	0	0	0	0	0	0	0	0	0	0	0		64.0275	0.321414	28.4835	13.92	35.55	2.90666
		5		0		0	0	0	0	0	0	0	0	0	0	0	0	0	0	0	0	0	0	0		70.9341	0.200933	46.6802	19.99	68.5973	5.20938
